# Supplementary material for: Branched-chain amino acid and branched-chain ketoacid ingestion increases muscle protein synthesis rates in vivo in older adults: a double-blind, randomized trial
Source: Am J Clin Nutr. 2019 Jun 28;110(4):862–72. doi: 10.1093/ajcn/nqz120 (PMC6766442; doi:10.1093/ajcn/nqz120)
Supplement: nqz120_Supplemental_Files [file nqz120_supplemental_files.zip]

Archive with 2 entries (2 files):
- SUPPLEMENTAL METHODS.docx
- Supplementary Figure 1.pptx
